# Supplementary material for: Identification of therapeutic targets in osteoarthritis by combining heterogeneous transcriptional datasets, drug-induced expression profiles, and known drug-target interactions
Source: J Transl Med. 2024 Mar 15;22:281. doi: 10.1186/s12967-024-05006-z (PMC10941480; doi:10.1186/s12967-024-05006-z)
Supplement: Supplementary file 1 — Additional file 1. Oligonucleotides designed as primers and information related to the genes selected from the network to set up the validation experiment. [file 12967_2024_5006_MOESM1_ESM.xlsx]

## Sheet: Primers
Gene (hgnc_symbol)	Forward Primer	Reverse Primer
hTSPAN2	F 5'-ATGTGGGGCTGTATGTTCTGG-3'	R 5'-TCATATCACATCTCGTGAGTTTCG-3'
TGBFI	F 5'-AGCTTCAGTATTGTGGGGCT-3'	R 5'-TCCAAGCCACGTGTAGATGT-3'
TNFSF11	F 5'-CAGAGCGCAGATGGATCCTA-3'	R 5'-CACCATCGCTTTCTCTGCTC-3'
GAS1	F 5'-GACCAGATCTCGACAGCTGT-3'	R 5'-AGCCGGTGGAAAGTTTGTC-3'
KCNN4	F 5'-GTTCGTGGCCAAGCTTTACA-3'	R 5'-CAGACACCCATGACTCCAGT-3'
HTRA1	F 5'-AGATAGAAGAAGCCCCACGG-3'	R 5'-GTCATCGTGTCCCAATTCC-3'
THY1	F 5'-GCATTCTCAGCCACAACCAA-3'	R 5'-TTGTAGCCCTCTCCACTGTG-3'

## Sheet: Biblio
Gene (hgnc_symbol)	Annotation gene	Network target	Network drug	Reference (human cells validation)	Experimental Validation
TSPAN2	Tetraspanin 2	PTGS1	resveratrol		X
COL1A1	Collagen Type I Alpha 1 Chain			PMID: 27146865; PMID: 29207646
TGFBI	Transforming Growth Factor Beta Induced				X
ASPN	Asporin			PMID: 21528154; PMID: 34663368; PMID: 31463037
TNFSF11	TNF Superfamily Member 11	PTGS2	tenoxicam		X
GAS1	Growth Arrest Specific 1	SIRT1	resveratrol		X
ADAMTS6	ADAM Metallopeptidase With Thrombospondin Type 1 Motif 6			PMID: 28216310
ADAMTS2	ADAM Metallopeptidase With Thrombospondin Type 1 Motif 2			PMID: 28216310
COL15A1	Collagen Type XV Alpha 1 Chain			PMID: 20060954
KCNN4	Potassium Calcium-Activated Channel Subfamily N Member 4	ANO1	benzbromarone		X
OGN	Osteoglycin			PMID: 26973327
HTRA1	HtrA Serine Peptidase 1				X
THY1	Thy-1 Cell Surface Antigen				X
COL3A1	Collagen Type III Alpha 1 Chain			PMID: 27146865, PMID: 34512730	X (positive control)
S100A4	S100 Calcium Binding Protein A4				X
CRABP2	Cellular Retinoic Acid Binding Protein 2	PPARA	pirinixic_acid		X

## Sheet: Info
Sheet1: contains the primers designed for RT-PCR
Sheet2: includes all the information needed for gene validation
