# Supplementary material for: Identification of therapeutic targets in osteoarthritis by combining heterogeneous transcriptional datasets, drug-induced expression profiles, and known drug-target interactions
Source: J Transl Med. 2024 Mar 15;22:281. doi: 10.1186/s12967-024-05006-z (PMC10941480; doi:10.1186/s12967-024-05006-z)
Supplement: Supplementary file 2 — Additional file 2. DE genes derived from each DEA related to the three datasets. [file 12967_2024_5006_MOESM2_ESM.xlsx]

## Sheet: DE dataset1
log2FoldChange	pvalue	pv_adj(FDR)	hgnc_symbol
14.3561	1.31183e-77	1.3197e-73	COL1A1
12.742	2.33329e-52	3.91215e-49	CRLF1
11.6412	4.61662e-44	4.64432e-41	CLIC3
11.6002	8.58347e-44	7.84997e-41	CXCL14
10.9742	7.7034e-38	4.84352e-35	PAPPA
10.6892	3.01354e-37	1.78331e-34	HSD3B7
10.4408	3.53292e-35	1.61551e-32	TNFSF11
10.4336	2.34203e-35	1.15316e-32	DEFB1
10.0721	1.71835e-32	6.64869e-30	SEMA3C
10.0104	1.15763e-30	4.01578e-28	GFRA2
9.88569	8.24149e-31	2.96105e-28	KCNN4
9.81437	4.31854e-30	1.40144e-27	DYSF
9.67854	4.08666e-28	1.05415e-25	PTGIS
9.67417	6.5645e-28	1.61071e-25	LINC00545
9.60687	7.70942e-28	1.84659e-25	ADTRP
9.55206	1.28198e-27	2.99924e-25	ADAMTS2
9.52917	9.25919e-12	3.42454e-10	MSMP
9.42964	2.40073e-26	5.25029e-24	MAP1B
9.34785	1.34227e-24	2.5006e-22	COCH
9.34464	1.38109e-24	2.52614e-22	FSTL3
9.29023	1.01708e-24	1.93054e-22	MAMDC2
9.2604	1.04281e-23	1.61394e-21	SQRDL
9.19584	6.05649e-22	8.12378e-20	RARRES1
9.154	1.58024e-22	2.23905e-20	SLC38A5
9.05085	3.25194e-21	4.03883e-19	ELMO1
9.02907	5.54123e-20	5.74688e-18	BCAS4
9.02098	1.21279e-20	1.38644e-18	PPP1R14C
9.00183	6.12678e-20	6.16354e-18	FGF18
8.93962	4.59842e-20	4.88721e-18	SLC2A12
8.91995	3.8894e-19	3.65676e-17	ST6GALNAC5
8.8412	1.10788e-19	1.09267e-17	C1QTNF1
8.81322	1.99615e-18	1.76152e-16	WISP1
8.62996	3.14173e-11	1.06417e-09	TREM1
8.59705	8.96801e-16	5.74638e-14	ACKR2
8.5951	2.92103e-16	1.99902e-14	GNG7
8.57808	7.9365e-16	5.11802e-14	CDKN3
8.57578	5.22361e-16	3.5033e-14	HEY2
8.55352	1.12348e-17	8.96997e-16	PDLIM1
8.54897	5.98135e-16	3.95871e-14	MICAL2
8.4273	1.61635e-11	5.76614e-10	NGF
8.40241	4.31765e-15	2.52532e-13	PKN1
8.38678	7.131e-15	4.03022e-13	IRAK1
8.35008	2.03378e-09	5.49994e-08	AQP1
8.34651	2.55526e-14	1.33885e-12	MMP23B
8.25978	1.11808e-13	5.25602e-12	CCDC112
8.25145	9.96036e-14	4.74887e-12	NAV2
8.23871	8.8317e-14	4.25105e-12	EPDR1
8.21666	2.34613e-13	1.05839e-11	GLRB
8.18447	3.48674e-13	1.54522e-11	TNFRSF18
8.14922	4.28164e-13	1.88093e-11	TRIO
8.13425	1.2958e-12	5.38669e-11	CASC15
8.13128	8.89223e-13	3.75865e-11	NTF3
8.12023	7.62233e-13	3.27695e-11	NUDT18
8.04457	2.15136e-12	8.65706e-11	FHL3
8.04321	2.91221e-12	1.14441e-10	CHST15
8.01004	1.02927e-13	4.88417e-12	OLFML2B
8.00914	5.95408e-14	2.95064e-12	COL18A1
7.93282	1.347e-11	4.9097e-10	ACOT4
7.9226	1.45833e-11	5.23956e-10	NUDT11
7.83362	2.35677e-11	8.06431e-10	HRAS
7.78879	4.17301e-10	1.2569e-08	DNER
7.68233	4.80059e-12	1.85034e-10	UCP2
7.61674	6.89803e-12	2.59903e-10	ACOT7
7.5583	7.82842e-12	2.93858e-10	HLA-DRB1
7.45434	3.49302e-11	1.17133e-09	FILIP1L
7.35044	2.37826e-08	5.30495e-07	THY1
7.30233	2.10197e-10	6.48646e-09	SOX11
7.22625	3.40084e-10	1.03361e-08	SLC6A6
7.19474	2.8321e-10	8.71282e-09	AKR1C3
7.16868	4.94419e-10	1.47592e-08	SPRY1
7.00932	1.38164e-09	3.86092e-08	WNT5B
6.87772	6.37045e-08	1.30258e-06	CRABP2
6.68522	2.49962e-08	5.55104e-07	ADAMTS5
6.59859	1.9753e-08	4.47556e-07	LY96
6.59176	2.36437e-08	5.28568e-07	MEOX2
6.51421	3.89927e-08	8.26842e-07	CENPP
6.4729	4.33588e-08	9.08728e-07	FBLN5
6.3988	5.41371e-08	1.11602e-06	HEG1
6.16235	9.99846e-07	1.58901e-05	SPINT1
6.15754	2.49405e-07	4.4884e-06	LOXL1
6.152	2.68966e-07	4.79751e-06	LRRC8C
6.06711	1.98377e-07	3.65833e-06	GALNT16
5.94854	1.4387e-06	2.16343e-05	NDP
5.93634	1.62918e-07	3.09138e-06	RAI14
5.89344	8.13182e-07	1.33452e-05	PTGFR
5.87781	8.32254e-07	1.35917e-05	ECE1
5.85998	9.55969e-07	1.5241e-05	RASAL2
5.84054	1.8992e-06	2.77006e-05	SLC35E4
5.6946	1.58529e-06	2.36617e-05	ADAM9
5.59763	2.71808e-06	3.79776e-05	MARCH2
5.59388	4.51396e-06	5.93601e-05	PLAT
5.58628	2.69654e-06	3.78344e-05	FAM126A
5.55475	2.79761e-06	3.89267e-05	AGAP1
5.41681	7.14747e-06	8.82101e-05	TMEM59L
5.35765	6.07693e-06	7.65593e-05	TPST2
5.34059	4.01692e-07	6.96727e-06	MAPKAPK3
5.30053	8.8599e-06	0.00010573	TRIM29
5.27969	7.46261e-06	9.15535e-05	SLCO3A1
5.27536	9.60837e-06	0.000113852	SLC2A5
5.18721	2.02509e-06	2.91868e-05	ADAM12
5.10908	1.19966e-05	0.000137299	ALDH3B1
5.0786	1.26444e-05	0.000143246	LAMB3
5.07603	1.37274e-05	0.000153784	RPS6KA4
5.06297	1.41656e-05	0.000157813	DIRAS1
5.01726	1.59212e-05	0.000173047	BACE2
4.93651	1.56223e-05	0.000170985	SYT8
4.88859	1.77554e-05	0.000189215	RAB23
4.80433	1.88317e-05	0.000198999	PSAT1
4.76591	2.83918e-05	0.000279514	RCC2
4.55093	2.34173e-05	0.000239166	FAM132B
4.35404	1.4497e-05	0.000160794	NKD1
4.29766	3.16103e-05	0.000305259	PLXNA2
4.22006	3.59718e-05	0.000338518	COTL1
3.17719	1.64869e-05	0.000177959	S100A4
2.86338	7.91324e-68	2.65357e-64	TGFBI
2.6368	1.96685e-17	1.54008e-15	PTGES
2.53743	1.44479e-19	1.38424e-17	COL6A3
2.51921	3.59374e-17	2.73886e-15	HTRA1
2.46423	4.35182e-29	1.28763e-26	COL15A1
2.30591	0.00137683	0.00722529	COL1A2
2.30503	2.70136e-16	1.86135e-14	COL5A1
2.26802	0.000476915	0.0028028	LOXL2
2.23239	4.26248e-56	8.57612e-53	PDLIM7
2.2167	4.71018e-14	2.35743e-12	PRSS23
2.17389	1.41702e-50	1.78191e-47	CRTAC1
2.16199	1.91158e-15	1.14467e-13	SERPINE1
2.14941	2.75673e-25	5.33322e-23	CAPS
2.13327	2.31477e-20	2.55896e-18	OGN
2.11911	2.46635e-22	3.44604e-20	AKR1C2
2.09636	1.13738e-39	8.17289e-37	ASPN
2.01463	0.000833831	0.00464807	TPPP3
2.00301	0.000194687	0.00135166	UROC1
1.97339	8.01504e-17	5.80081e-15	TNC
1.93898	8.43753e-13	3.58929e-11	FN1
1.88323	5.68141e-12	2.15679e-10	ITGB5
1.88049	2.52255e-29	7.68994e-27	EVI2A
1.87455	7.48141e-32	2.78752e-29	SMOC1
1.86395	5.38644e-51	7.74108e-48	MT1G
1.84622	2.29705e-28	6.24549e-26	ADAMTS6
1.82774	4.7471e-07	8.1147e-06	CD55
1.77716	5.9656e-16	3.95871e-14	THBS3
1.76513	9.71388e-39	6.51478e-36	GAS1
1.75513	0.00400552	0.0183245	COL3A1
1.68572	3.34915e-63	8.42311e-60	TSPAN2
1.67107	1.37288e-22	1.97302e-20	NT5E
1.65612	1.48109e-13	6.83474e-12	TNNT3
1.64193	2.54203e-08	5.62039e-07	PLAUR
1.61364	4.18089e-12	1.62393e-10	SEMA3D
1.60518	2.2697e-68	1.14166e-64	ABI3BP
1.60369	4.3058e-09	1.11353e-07	NOVA1
1.58483	1.11611e-33	4.67834e-31	LOXL3
1.57468	8.48569e-11	2.75374e-09	TNFRSF11B
1.56749	5.3488e-17	3.95654e-15	FNIP2
1.56583	1.50702e-12	6.18801e-11	ABHD2
1.54227	0.00201432	0.0100816	SERPINE2
1.53233	5.81852e-09	1.46336e-07	OMD
-1.5289	1.53298e-14	8.15969e-13	KCNK5
-1.59177	5.99947e-14	2.95856e-12	BEX2
-1.63035	1.95139e-07	3.62194e-06	ACTC1
-1.65837	2.4072e-35	1.15316e-32	MIR24-2
-1.7205	2.84419e-18	2.42479e-16	FOSB
-1.73234	1.35227e-34	5.9147e-32	FYB
-1.74107	4.49744e-09	1.15714e-07	JUN
-1.77683	2.61145e-07	4.66628e-06	GDF10
-1.82077	1.15676e-08	2.73984e-07	CTH
-1.84762	0.000238869	0.00158615	RARRES2
-1.85936	9.40558e-14	4.50572e-12	SLC14A1
-2.11037	3.32757e-24	5.31355e-22	MEG3
-2.19497	6.21318e-22	8.22428e-20	APOD
-2.33695	1.12101e-19	1.09489e-17	CFH
-2.59309	1.66883e-15	1.0053e-13	CRISPLD1
-6.36089	8.08044e-08	1.6356e-06	DNAH11
-7.88325	4.53983e-12	1.75657e-10	RP11-473I1.5
-7.88386	5.67297e-12	2.15679e-10	PSTPIP2
-7.9228	3.25238e-12	1.26818e-10	ZNF595
-7.93372	2.72754e-12	1.08028e-10	TUFT1
-7.93978	2.69975e-12	1.0735e-10	ZNF138
-7.95615	2.8569e-12	1.12707e-10	TSC1
-7.96341	2.26573e-12	9.04493e-11	FTX
-7.97031	1.46818e-12	6.07814e-11	C5orf49
-7.99136	1.6318e-12	6.62657e-11	ARIH2OS
-8.03622	6.54149e-13	2.86119e-11	LDHD
-8.10334	3.45635e-13	1.54126e-11	RP11-1391J7.1
-8.124	2.14346e-13	9.71316e-12	HELZ2
-8.12785	1.50765e-13	6.92555e-12	RP11-6J24.6
-8.13984	1.87554e-13	8.57633e-12	SPEF2
-8.17809	6.06481e-14	2.97619e-12	CHAC2
-8.24573	3.33806e-14	1.71331e-12	C9orf24
-8.24851	4.02893e-14	2.02655e-12	VSIG10
-8.24959	3.6308e-14	1.84474e-12	ZNF708
-8.25726	2.80429e-14	1.46172e-12	ZNF669
-8.25881	3.23102e-14	1.66687e-12	FGF13
-8.27761	1.84026e-14	9.7437e-13	AL132709.8
-8.28183	1.48104e-14	7.92512e-13	FGF14
-8.29052	2.47254e-14	1.30229e-12	KCNT2
-8.2978	1.04796e-14	5.79255e-13	RP11-299J3.8
-8.32128	1.2399e-14	6.77904e-13	ZNF844
-8.32484	1.38017e-14	7.46481e-13	ICA1L
-8.36565	7.08061e-15	4.02435e-13	ST3GAL6
-8.41515	1.18119e-15	7.42675e-14	RASSF4
-8.42554	2.11222e-15	1.24994e-13	RP11-89K11.1
-8.42973	1.55146e-15	9.51691e-14	MEX3A
-8.44475	7.25812e-16	4.74134e-14	RP11-166P13.3
-8.45832	1.49049e-15	9.19899e-14	CTD-2555A7.2
-8.46149	6.96921e-16	4.58237e-14	ALDH1L1
-8.47849	1.39088e-16	9.85372e-15	CCDC68
-8.48837	2.07746e-16	1.46148e-14	CYP3A5
-8.54118	4.85662e-17	3.64609e-15	PSRC1
-8.58151	1.2031e-16	8.58381e-15	CNKSR3
-8.5854	7.12061e-17	5.22871e-15	RPS6KA5
-8.60283	1.97485e-17	1.54008e-15	MPZL2
-8.61413	2.86487e-17	2.20005e-15	KLHL23
-8.62044	4.11269e-18	3.47678e-16	RELN
-8.63731	1.71537e-17	1.35879e-15	MNS1
-8.67112	2.18139e-17	1.68806e-15	PCDHB4
-8.73168	1.12656e-18	1.0119e-16	PRKAG2-AS1
-8.73805	2.674e-18	2.319e-16	RP11-238F2.1
-8.75247	1.74338e-18	1.55207e-16	EFCAB1
-8.78662	6.25067e-19	5.76896e-17	CMYA5
-8.78765	5.02939e-19	4.68478e-17	GZF1
-8.8792	4.61516e-20	4.88721e-18	HOXC-AS1
-8.89133	1.34522e-19	1.30124e-17	C3orf70
-8.95366	1.40177e-20	1.58448e-18	CPM
-9.0395	7.15471e-21	8.36935e-19	SNCA
-9.05374	4.32484e-22	5.95998e-20	SLC26A4
-9.05384	1.17437e-22	1.71219e-20	GBP1
-9.11899	4.55318e-23	6.73603e-21	CYP39A1
-9.39295	1.80505e-25	3.70588e-23	RP11-114G22.1
-9.42309	8.44673e-27	1.88831e-24	GPC5
-9.54508	2.92599e-28	7.74618e-26	MYOC
-9.60173	8.56753e-29	2.46255e-26	RCAN2
-9.61985	1.08886e-28	3.04276e-26	SEMA4A
-10.1484	4.47089e-33	1.79909e-30	ZNF385C
-10.5594	2.73067e-36	1.44582e-33	STEAP4
-11.2535	4.46172e-40	3.45269e-37	VIT

## Sheet: DE dataset2
log2FoldChange	pvalue	pv_adj(FDR)	hgnc_symbol
2.25706	4.84286e-05	0.0105589	PODN
2.20884	5.70161e-05	0.0112232	R3HDML
2.09261	4.01447e-05	0.00984266	POSTN
2.08041	6.55073e-05	0.0121627	TMEM150C
2.06932	0.000124917	0.0178278	CHRDL1
1.97087	3.68928e-11	3.52769e-07	NPR3
1.90243	4.68317e-05	0.0105589	SFRP2
1.82989	3.05457e-06	0.00227172	COL1A1
1.82861	8.29114e-05	0.0136689	CCR1
1.81272	1.92819e-05	0.00649246	FGF10
1.80236	0.000711025	0.0430305	CCR7
1.80042	0.000326375	0.0284141	RP11-267A15.1
1.71157	0.000184525	0.0216494	TNFSF8
1.70969	2.04704e-05	0.00649246	COL8A1
1.70938	1.08004e-09	6.88491e-06	FBLN2
1.70692	0.000126589	0.0179204	RGS11
1.69036	0.000117823	0.017043	IL2RA
1.68646	0.000287635	0.0270481	TMEM119
1.63601	4.81489e-05	0.0105589	CXCL12
1.6196	2.31273e-05	0.00649929	ANPEP
1.59849	0.000591723	0.039292	TSHZ2
1.59205	0.000569232	0.0383309	MMP19
1.58215	6.92871e-09	2.65009e-05	ADAMTS2
1.5798	0.000268349	0.0264531	SPARCL1
1.57081	5.49994e-05	0.0111949	CFD
1.54603	0.000648643	0.0405381	SPP1
1.53629	3.77215e-05	0.00949192	MCAM
1.52922	0.000574394	0.0384081	F2RL3
1.5282	0.000276733	0.0267488	AC009014.3
1.52003	0.000626376	0.0400432	KMO
1.49997	1.6149e-05	0.0059391	SLFN13
1.49562	0.000517632	0.0369373	FHAD1
1.49215	7.11163e-05	0.0127297	SHANK3
1.49092	1.65963e-05	0.00598843	TMEM59L
1.48746	4.47323e-08	9.50512e-05	PREX2
1.44125	0.000528498	0.037158	CH25H
1.44002	6.87732e-12	1.31522e-07	C6orf132
1.43689	3.00146e-08	8.2e-05	PCSK6
1.42333	2.3254e-05	0.00649929	EYA4
1.40941	4.94279e-05	0.0105589	NOTUM
1.40834	0.000319279	0.0283127	IGFBP4
1.40182	2.56263e-05	0.00676579	PCDH18
1.39951	0.000432245	0.0333292	RN7SL3
1.38744	0.000134	0.0179204	SYT8
1.37907	1.45768e-05	0.00583457	SDK1
1.36879	2.02174e-05	0.00649246	ITGAX
1.3658	0.000329844	0.0284141	LRRC15
1.35045	0.000143156	0.0188808	TGFBI
1.34631	0.000253699	0.0256284	ACKR2
1.33242	4.51374e-05	0.0105589	FZD10-AS1
1.32853	0.000207267	0.0227037	SLC16A6
1.32679	7.80527e-05	0.0131186	CRIP1P2
1.3258	0.000271131	0.0264785	PNMA2
1.3187	5.87181e-06	0.00381678	MAMDC2
1.31567	5.85006e-06	0.00381678	SEMA5A
1.31364	8.08481e-06	0.00414316	MTSS1
1.30983	0.000199473	0.0221786	SLIT3
1.30069	1.2483e-06	0.00140427	TTC9
1.28037	5.03468e-05	0.0105589	CSF2
1.28019	2.39197e-05	0.00649929	COL18A1
1.27712	0.000452043	0.0341695	RNA5S13
1.27363	0.000469244	0.0349521	ZIC2
1.26596	0.000614662	0.0400167	CTD-2267D19.3
1.25596	1.71349e-05	0.00606828	FSTL3
1.25531	0.000299077	0.0274978	CA12
1.2543	1.0726e-05	0.00493199	THY1
1.24751	6.20111e-07	0.000988251	ASPN
1.23818	0.000158097	0.0200228	OLFM2
1.23724	0.000658264	0.0408359	COL1A2
1.23358	0.000525148	0.037158	DNAJC12
1.23323	2.76356e-06	0.0022021	GFRA2
1.23094	9.43896e-05	0.0149182	LRRC8E
1.23061	7.11457e-05	0.0127297	SYNDIG1
1.20802	0.000809161	0.0460548	CRLF1
1.19869	0.000543896	0.0377894	HTRA1
1.1978	1.7038e-06	0.0015516	ADAMTS4
1.19747	8.1227e-06	0.00414316	SLFN11
1.19696	1.21051e-06	0.00140427	RUNX3
1.1951	9.75138e-05	0.0152857	ADCY4
1.19235	0.000287178	0.0270481	ANXA8L2
1.19195	0.000724892	0.0434572	PLXDC1
1.1912	1.06727e-06	0.00140427	SULF1
1.18648	1.85159e-05	0.00643816	AFAP1L1
1.18605	8.05517e-06	0.00414316	TENM3
1.18007	9.88755e-05	0.0153161	TNFRSF9
1.17649	1.55597e-05	0.00583457	ELN
1.17607	1.24813e-08	3.97821e-05	PVRL4
1.17556	1.47466e-06	0.00141007	KREMEN1
1.16815	0.000677726	0.0414084	VAT1L
1.16369	4.7615e-05	0.0105589	RHPN2
1.15216	0.000189516	0.0218407	RNVU1-18
1.14001	0.000132661	0.0179204	CELF2
1.13997	0.000140625	0.0186757	CLEC3B
1.13603	6.187e-06	0.00381678	AC108142.1
1.13523	0.000630255	0.0400432	KCNS3
1.13405	0.000291163	0.0270606	CXCR5
1.13302	1.35905e-06	0.00141007	SYT11
1.12899	0.000904413	0.0495984	AC013460.1
1.12889	1.46086e-06	0.00141007	PAMR1
1.12838	0.000227244	0.0240101	EPHA3
1.12594	3.98718e-05	0.00984266	NXPH3
1.12247	5.67839e-05	0.0112232	KYNU
1.10675	0.00012956	0.0179204	GJB2
1.10378	0.000200813	0.0221985	CORO6
1.09925	0.000323024	0.0284141	NEFM
1.0944	0.000221355	0.0236491	CAP2
1.09079	3.2148e-06	0.00227703	MXRA5
1.08851	0.000263198	0.0263067	GPR158
1.0843	0.000557092	0.0381333	MAP2
1.07984	0.000647724	0.0405381	LPL
1.07696	0.000533574	0.0373776	AC007879.7
1.07642	0.000755419	0.0447882	EMR2
1.07535	0.000498482	0.0358382	GALNT13
1.0655	0.000763338	0.0449417	MT1H
1.06442	0.000387067	0.0308603	AMZ1
1.06139	8.44925e-06	0.00414316	ILDR1
1.0594	0.000219228	0.0236491	LRRN3
1.05866	0.000803196	0.0459679	CDH2
1.03914	0.000895221	0.0493378	RIPK3
1.03373	2.12711e-05	0.00649246	PLXNA4
1.03192	0.00047761	0.0352493	SLC2A5
1.02979	0.000670749	0.0411834	SLC24A3
1.02575	0.000393709	0.0309073	TPTEP1
1.0251	0.000152305	0.0195482	NOTCH3
1.02352	0.000639926	0.0403189	TBX3
1.02243	6.67487e-06	0.00398907	TPPP3
1.02187	2.64517e-06	0.0021994	GDNF
1.02137	0.000420048	0.0327877	GPR183
1.02133	1.47518e-05	0.00583457	AQP1
1.01605	8.52236e-05	0.013812	NCAM1
1.01248	0.000585974	0.0390459	PLEKHG1
1.01238	0.000443505	0.0338451	MEOX2
1.00975	7.12237e-05	0.0127297	COL5A1
1.00285	1.53729e-05	0.00583457	GRIN2D
1.00279	0.000547533	0.0378015	AC079949.1
0.997135	4.77024e-05	0.0105589	PTGES
0.993258	0.000111445	0.0163613	CDYL2
0.984805	0.000671889	0.0411834	PTGIS
0.983307	0.000164333	0.0203193	RAP2C-AS1
0.973928	3.49492e-05	0.00903201	CCDC151
0.968782	6.53053e-05	0.0121627	NID2
0.968374	0.000192946	0.0218407	RN7SL4P
0.968337	0.000128774	0.0179204	NFATC4
0.967271	2.15497e-07	0.000374651	HUNK
0.965461	5.28825e-08	0.000101133	CDH13
0.964988	3.54258e-08	8.46853e-05	SSC5D
0.96262	0.000105241	0.0158475	DKK3
0.958712	0.000664411	0.0409877	SLC8A1
0.953714	0.000309088	0.0280069	RMRP
0.952732	0.000219152	0.0236491	BASP1
0.947939	0.000145754	0.0190324	SAMD11
0.94503	1.20767e-06	0.00140427	BRSK1
0.93869	0.000191584	0.0218407	EFNB3
0.936162	7.69579e-05	0.0131186	ADAMTS14
0.933923	0.000285162	0.0270481	EPDR1
0.93138	0.00089239	0.0493239	PALM
0.925172	0.000181557	0.0214327	ABI3BP
0.919101	4.69365e-05	0.0105589	P4HA3
0.913933	0.000821509	0.0464851	RP11-54O7.3
0.912248	0.000751617	0.0447786	LMTK3
0.910864	7.06431e-05	0.0127297	PCDH10
0.907295	0.000377775	0.0307428	RN7SL2
0.902534	0.000284414	0.0270481	MFSD6
0.898295	0.000364589	0.0301179	OGN
0.884068	0.000617112	0.0400167	OLFML2B
0.880013	0.000278342	0.0267488	THBS3
0.878504	2.21641e-05	0.00649246	KL
0.874869	2.24065e-05	0.00649246	DNER
0.870257	2.19988e-05	0.00649246	LOXL2
0.870153	0.000266291	0.0263863	ARHGAP44
0.868249	0.00073923	0.0441782	MFAP4
0.864519	0.000774044	0.0452685	DIRAS1
0.861779	2.58263e-05	0.00676579	XKR5
0.861313	0.000483267	0.0352748	HEPH
0.860527	1.32189e-05	0.00561774	COL4A1
0.85621	5.70107e-05	0.0112232	SEMA3C
0.850341	0.000271375	0.0264785	SLC2A12
0.850138	0.000155259	0.0197945	HOMER2
0.849794	0.000365371	0.0301179	NRIP3
0.840171	1.24103e-05	0.00539398	COBL
0.839324	0.000264113	0.0263067	TRPM4
0.835743	0.000253228	0.0256284	MAPK10
0.832872	8.10732e-05	0.0134821	TET1
0.832829	0.000108528	0.016089	COL5A2
0.831488	2.41101e-05	0.00649929	VCAN
0.818948	0.000376544	0.0307428	ROR1
0.812625	0.000175066	0.0210563	CADM1
0.806326	1.00243e-05	0.00479263	KCNA1
0.80346	1.08316e-05	0.00493199	OSBPL3
0.803266	0.000387287	0.0308603	AP001007.1
-0.825338	0.000573046	0.0384081	FABP5P1
-0.827847	0.000659815	0.0408359	TAGLN3
-0.838064	3.75853e-05	0.00949192	HYI-AS1
-0.869329	0.000187972	0.0218407	VIT
-0.869768	0.000107411	0.0160479	RP11-927P21.4
-0.877761	0.000239489	0.0247567	MEG3
-0.893864	2.40612e-06	0.00209157	SLPI
-0.916641	0.000460061	0.0346386	FAM78B
-0.933499	2.41293e-05	0.00649929	HAO1
-0.936448	0.000703128	0.0428236	RP11-164P12.3
-0.940215	0.000319784	0.0283127	C11orf91
-0.949435	0.000374644	0.0307428	CDHR1
-0.953319	0.00035839	0.0300608	SPOCK3
-0.963836	8.74944e-05	0.0140609	RP6-99M1.2
-1.02547	0.000198528	0.0221786	MEG9
-1.05248	0.000326292	0.0284141	SLITRK4
-1.07201	0.000789619	0.045484	CAPN6
-1.09692	0.000498183	0.0358382	LSAMP
-1.1324	7.72434e-05	0.0131186	S100A9
-1.19416	0.000381262	0.0307648	MIR221
-1.30208	2.15426e-05	0.00649246	AGXT
-1.35767	0.000636221	0.0402884	PLCXD3
-1.37031	6.08801e-06	0.00381678	FAM90A1
-1.43154	0.000611793	0.0400167	AC012065.7
-1.47409	0.00043381	0.0333292	PMCH
-1.55892	0.000487944	0.0354808	MATN4
-1.62952	5.65173e-09	2.65009e-05	CHRDL2
-2.05249	0.000291492	0.0270606	LTF

## Sheet: DE dataset3
log2FoldChange	pvalue	pv_adj(FDR)	hgnc_symbol
5.37585	5.48559e-11	1.76962e-09	IGFBP1
5.25567	1.49933e-09	3.61044e-08	CPNE4
5.02656	4.80805e-09	1.04729e-07	SLN
4.72594	1.7211e-11	6.29602e-10	CSN1S1
4.26523	5.8349e-08	9.69987e-07	SLITRK6
4.12179	1.50497e-07	2.23857e-06	ODAM
4.0524	9.60739e-11	2.94402e-09	AMTN
4.00314	2.20541e-08	4.09757e-07	TMEM63C
3.99811	3.05593e-06	3.14668e-05	R3HDML
3.95084	7.69041e-09	1.59126e-07	FAM169A
3.77966	3.16067e-12	1.38879e-10	RGS6
3.72656	1.55107e-14	1.17997e-12	C8B
3.4859	1.14937e-13	7.03002e-12	FLRT1
3.43392	6.60789e-06	6.15355e-05	AGTR2
3.43333	3.98729e-08	7.00801e-07	PLEKHS1
3.25452	2.59467e-08	4.71201e-07	SYT4
3.16607	2.57269e-15	2.35563e-13	SYT13
3.14122	6.3016e-10	1.63318e-08	PVRL4
3.14101	0.00518595	0.0183646	MGC4172
3.11603	6.58988e-16	7.24934e-14	CLEC3A
3.06532	2.86106e-07	3.988e-06	SCML4
3.06282	3.75399e-05	0.000278922	CBLN4
3.04011	6.89447e-22	3.45037e-19	TNFSF11
3.03811	5.62524e-05	0.00039747	BGLAP
3.01021	7.85492e-10	2.00852e-08	COL2A1
2.90652	1.73462e-11	6.33033e-10	GREM1
2.87163	3.96238e-16	4.6968e-14	DNER
2.83318	4.60534e-12	1.91359e-10	PAQR9
2.83235	0.00011315	0.000731887	GSG1L
2.79181	1.72915e-09	4.12488e-08	TPPP3
2.78821	5.40021e-05	0.000384068	MMP13
2.78361	3.88958e-07	5.18028e-06	LY6D
2.77068	6.86533e-15	5.64396e-13	ASPN
2.73855	5.98749e-30	1.14443e-26	SMOC2
2.69171	1.14038e-15	1.17821e-13	CCDC129
2.67865	2.78131e-11	9.68769e-10	WIF1
2.67278	2.92365e-05	0.000224088	ALPL
2.64591	3.44683e-07	4.6642e-06	CD24
2.63329	0.00430704	0.0158011	MXRA5Y
2.62105	9.23667e-09	1.88067e-07	TNFSF15
2.61092	2.29597e-12	1.04487e-10	LECT1
2.58025	1.77987e-05	0.000145385	KCNS1
2.57624	0.000440478	0.00234544	IL17B
2.55386	3.77476e-19	1.06889e-16	INSC
2.5444	4.86257e-13	2.67459e-11	MXRA5
2.53336	5.59551e-12	2.28773e-10	PRSS54
2.53156	6.57278e-32	1.7193e-28	FGF1
2.51359	4.14157e-07	5.4688e-06	TMEM132E
2.50547	0.00539913	0.0189484	STMN2
2.49676	1.12564e-09	2.75394e-08	MLIP
2.46662	3.62262e-06	3.63713e-05	B3GAT2
2.43866	3.2835e-09	7.43822e-08	SCUBE3
2.43389	1.66867e-08	3.20146e-07	USH1C
2.42978	4.5833e-05	0.000332306	NELL1
2.41983	2.1946e-06	2.36821e-05	EPO
2.41556	3.49954e-06	3.53912e-05	TNNI2
2.41358	5.46282e-13	2.95166e-11	MATN3
2.41146	2.29365e-08	4.229e-07	HMGB3P10
2.40555	4.32983e-36	6.62074e-32	HAS2
2.40096	0.00660519	0.0224046	RP11-848G14.5
2.39476	7.04469e-06	6.50878e-05	REEP1
2.35	1.05945e-08	2.11764e-07	SPTSSB
2.34958	8.62601e-12	3.33925e-10	LCTL
2.3119	1.42822e-11	5.31361e-10	SYT8
2.2772	4.04598e-22	2.3795e-19	TSPAN2
2.27711	5.65645e-10	1.47851e-08	GRIN2A
2.26675	1.41856e-19	4.42677e-17	KAL1
2.26328	8.93987e-13	4.55665e-11	LRRTM2
2.26037	4.76599e-14	3.23896e-12	NCAM1
2.2593	4.47498e-08	7.69706e-07	TTC9
2.25278	5.30007e-05	0.000378531	NELL2
2.24653	2.00969e-06	2.19031e-05	GJA3
2.24568	6.0568e-06	5.69585e-05	DMBT1
2.24565	3.04296e-20	1.13488e-17	SERPINA5
2.23465	7.30095e-05	0.00049995	SMPD3
2.23368	0.0110502	0.0344835	COL22A1
2.22506	1.36158e-06	1.55605e-05	GJA5
2.22187	8.98822e-05	0.000598602	ATP6V0A4
2.20344	2.64844e-11	9.24595e-10	FAM180B
2.19618	2.13771e-10	6.00879e-09	COL3A1
2.19148	0.0005553	0.00285127	CDH2
2.19043	6.89455e-10	1.77184e-08	GRIA2
2.18666	4.41633e-07	5.7718e-06	CLEC3B
2.18001	6.9245e-14	4.41177e-12	ATRNL1
2.1793	2.47871e-20	9.47551e-18	BFSP1
2.17712	0.00202956	0.00843546	AJAP1
2.17546	0.000723601	0.00355889	RNF165
2.16915	8.37606e-05	0.000562735	RPL24P8
2.16159	9.61104e-07	1.15537e-05	DPF1
2.1602	2.73698e-06	2.8626e-05	AQP1
2.14946	0.0157258	0.0457949	MMP9
2.13562	2.25174e-06	2.41794e-05	MSTN
2.1242	1.95848e-07	2.84668e-06	COL9A1
2.1191	1.28381e-07	1.94172e-06	GRIP2
2.11805	5.92665e-05	0.000414377	PCSK2
2.1135	2.28343e-05	0.000180631	TMEM176A
2.11085	5.67414e-05	0.000399831	SIX3
2.10996	1.73315e-07	2.54579e-06	COL23A1
2.09756	2.78523e-14	2.01843e-12	CILP
2.09008	5.37839e-13	2.92091e-11	NFATC2
2.08244	1.46039e-14	1.12782e-12	ADAMTS6
2.07844	6.29425e-08	1.03601e-06	MAMDC2
2.07091	0.000276597	0.0015717	SLC27A2
2.06521	7.39088e-08	1.20228e-06	CRHR1
2.06474	4.2249e-08	7.3496e-07	TNNT3
2.05257	6.11579e-19	1.64071e-16	IFITM10
2.04287	5.73032e-07	7.33241e-06	MYO3A
2.03617	1.53577e-12	7.24796e-11	SYT12
2.0352	1.00132e-10	3.05614e-09	DRC1
2.02248	8.91912e-16	9.2777e-14	GDF5
2.02103	3.8898e-05	0.000287616	PENK
2.02025	4.33938e-07	5.69069e-06	CSPG5
2.01641	2.59605e-07	3.68239e-06	PAQR4
2.00853	1.71223e-08	3.26863e-07	SEZ6L
2.00394	1.64822e-10	4.76425e-09	RIMS1
1.99862	3.08929e-16	3.80954e-14	SDC1
1.98682	0.00527149	0.0185896	CXADR
1.97534	1.3082e-05	0.000111379	WNT16
1.96953	0.000224199	0.00131048	LRRC15
1.96627	0.000226588	0.00132243	BMP8B
1.96224	2.44478e-06	2.59785e-05	SLC4A11
1.96004	0.000280585	0.00159107	RP11-77K12.7
1.95921	0.00194435	0.00812769	IL11
1.95895	6.41838e-18	1.24232e-15	SERTAD4
1.95653	0.000155756	0.000957646	KCNH2
1.95467	3.61203e-15	3.19257e-13	LOXL3
1.94521	3.37773e-08	5.99175e-07	GALNT16
1.94427	1.46437e-09	3.53739e-08	OGN
1.9431	0.0151821	0.0445414	SLCO1C1
1.93004	0.00934268	0.0298868	DNASE1L3
1.92968	8.41848e-05	0.00056484	NFE2L3
1.92713	1.30805e-18	3.22604e-16	THBS3
1.92602	2.51212e-11	8.81028e-10	WNT9A
1.92283	3.53503e-06	3.56793e-05	TGFBI
1.91891	0.000374965	0.00205137	CSMD1
1.91777	9.54388e-10	2.36908e-08	TNC
1.91568	0.0017766	0.00754611	MMP23A
1.90773	5.92815e-09	1.2555e-07	GRIN2C
1.90441	2.31033e-14	1.71492e-12	PODXL2
1.89352	1.22181e-05	0.000105018	DACT2
1.89155	9.79383e-12	3.76275e-10	CRIP1
1.87498	2.23147e-12	1.0216e-10	IGF2
1.87485	1.50409e-05	0.000125335	GDF1
1.87376	9.99792e-07	1.1969e-05	SLC22A11
1.87243	2.42614e-05	0.000190442	RAD51AP2
1.87188	0.00107662	0.00500231	TREM1
1.85585	1.03123e-05	9.05719e-05	IL31RA
1.85493	0.00807941	0.0264885	UCMA
1.85346	0.00322936	0.0124258	CD70
1.85242	2.27431e-12	1.0381e-10	DYSF
1.85048	3.57385e-06	3.59288e-05	KCNG2
1.85035	5.42553e-05	0.00038569	DNAH12
1.84847	1.7408e-11	6.33775e-10	NOG
1.84383	0.00395922	0.0147157	CNTN2
1.83778	2.42488e-05	0.000190442	TMEM59L
1.82754	0.00169264	0.00724587	DLL3
1.82276	0.00139365	0.00617869	ANXA8
1.8222	3.76761e-10	1.02146e-08	RAMP3
1.82171	4.9642e-07	6.41023e-06	ALX4
1.81987	0.000551328	0.00283278	NOTUM
1.81678	6.00597e-07	7.62135e-06	INS-IGF2
1.81342	6.99835e-08	1.14329e-06	MGAT3
1.8048	6.93233e-20	2.40914e-17	ANGPTL2
1.80131	2.96085e-11	1.01285e-09	SBSPON
1.80123	1.92985e-09	4.5539e-08	EXTL1
1.79239	2.40034e-06	2.55597e-05	CRLF1
1.77732	0.000326448	0.00181188	UPK1B
1.77583	1.44431e-06	1.64201e-05	C1QTNF2
1.76921	3.55639e-08	6.27954e-07	BAALC
1.76891	2.58941e-06	2.72503e-05	TF
1.76887	0.000194723	0.00116218	SLC6A4
1.7641	0.000684982	0.0034057	NRXN3
1.75791	9.30624e-08	1.461e-06	SLC2A12
1.75691	0.000305881	0.00171108	CDYL2
1.74515	2.45232e-26	3.12487e-23	SRPX2
1.7448	7.91627e-08	1.27017e-06	CAP2
1.74022	0.00104777	0.00488162	C3orf80
1.73909	1.9672e-05	0.000158736	TNN
1.73714	3.47273e-10	9.43188e-09	CILP2
1.7369	2.8527e-06	2.97143e-05	FOLR1
1.73549	1.10567e-06	1.29554e-05	ZNF835
1.73332	1.52088e-08	2.96253e-07	CFI
1.7241	6.99506e-22	3.45037e-19	PXYLP1
1.72144	0.0114094	0.0353948	MS4A14
1.72122	0.00020986	0.00124234	SLIT3
1.71937	0.00213267	0.00877576	CDH10
1.71409	2.41041e-09	5.59296e-08	SULF1
1.71405	0.000928691	0.00440056	GJB2
1.71338	1.04644e-05	9.16971e-05	NMUR1
1.71157	2.99896e-14	2.16307e-12	KIAA1755
1.71059	0.00820583	0.0268224	FPR3
1.71008	2.06691e-06	2.2415e-05	KIF1A
1.70909	8.72904e-08	1.38317e-06	HTRA1
1.7047	4.08243e-07	5.40939e-06	S100A4
1.7032	0.00975207	0.0310019	NCF1C
1.70221	0.000253739	0.00145807	KIF5C
1.69574	2.02032e-11	7.28601e-10	EMILIN3
1.69465	2.18172e-08	4.06342e-07	SSC5D
1.69423	0.000320412	0.00178225	TENM2
1.69397	0.000121504	0.000773489	TNFRSF8
1.688	0.001346	0.00601626	RGS7BP
1.68791	5.74601e-06	5.44376e-05	GFRA2
1.68728	5.0658e-05	0.000363667	NOV
1.6829	0.00565946	0.0197127	CCDC64B
1.68159	0.000194574	0.00116175	CLCNKB
1.67509	6.93431e-08	1.13525e-06	TSPAN11
1.67106	0.014583	0.0431176	TMSB4XP6
1.67015	1.84748e-05	0.000150026	C3orf52
1.66673	1.77862e-19	5.23018e-17	DUSP14
1.66266	2.00796e-13	1.18547e-11	ENOX1
1.65534	0.0059714	0.0205929	PAQR5
1.65315	0.00158781	0.00688773	LRRC37A6P
1.64755	0.000384504	0.00209308	TMEM176B
1.64381	0.0132763	0.0400331	CHRNA7
1.64097	7.61879e-06	6.98435e-05	RIPPLY2
1.64041	1.83555e-10	5.23645e-09	EFR3B
1.63984	3.28855e-07	4.48175e-06	GPR68
1.63619	6.4904e-09	1.36701e-07	SEMA3D
1.63437	4.96419e-05	0.00035654	CXCL14
1.6289	8.64031e-06	7.77628e-05	CLEC18B
1.6264	0.000515102	0.0026736	FAM19A1
1.62561	5.51642e-10	1.44685e-08	ACKR2
1.62172	0.000311186	0.00173853	ATG9B
1.6162	6.36637e-11	2.01967e-09	LRRN2
1.61573	2.54768e-05	0.000199063	HBEGF
1.61256	3.33689e-12	1.44545e-10	COL11A1
1.60884	0.00239931	0.00966486	ANXA8L1
1.60714	0.000110876	0.000718999	C1orf233
1.59238	7.62462e-05	0.000519786	KCNN4
1.58769	5.118e-13	2.80499e-11	CDON
1.5862	3.2258e-06	3.29278e-05	DBNDD1
1.58334	0.000472697	0.00248641	COL21A1
1.5807	4.5053e-07	5.87302e-06	RYR1
1.58036	9.52819e-11	2.92561e-09	ENC1
1.57788	0.000644036	0.00323202	GPHA2
1.57727	8.53129e-14	5.28146e-12	LPHN1
1.56052	0.000449209	0.00238153	PTPRZ1
1.55892	0.000420486	0.00225602	GOLGA7B
1.55876	8.33423e-09	1.71982e-07	COL5A2
1.55758	2.42793e-08	4.44616e-07	C10orf105
1.55533	1.44752e-13	8.68e-12	SHC4
1.55523	0.000112947	0.00073088	ABO
1.55439	2.04672e-07	2.95249e-06	SPARC
1.55099	0.000927552	0.00439778	CACNA1E
1.54672	5.70965e-06	5.41425e-05	DIO2
1.54388	1.69223e-08	3.2426e-07	S100A3
1.53747	0.000222883	0.00130479	LRRN3
1.53614	0.000107117	0.000697883	EVX1
1.53562	0.00442323	0.0161568	SFRP4
1.53355	0.00169265	0.00724587	PRPH2
1.53108	0.000114207	0.000737786	MMP16
1.52813	0.000922463	0.00437783	WNT4
1.52366	2.86991e-11	9.95097e-10	FRMPD4
1.52307	5.1862e-09	1.11693e-07	SMOC1
1.52109	8.2008e-14	5.09749e-12	GAS1
1.51968	0.00211067	0.00870881	SOX11
1.51889	1.58315e-05	0.00013128	WNT7B
1.51757	0.000432518	0.00231004	PIANP
1.5173	9.18739e-05	0.000609741	CACNA1H
1.51729	0.000115656	0.000743064	FNDC1
1.51638	0.000114258	0.000737806	FZD10
1.51623	2.90053e-17	4.48e-15	ANO1
1.51516	0.000348765	0.00192248	CRABP2
1.51391	2.77725e-07	3.88891e-06	COL15A1
1.51047	8.28174e-05	0.000557132	ATCAY
1.5103	0.00301346	0.0117398	CLCNKA
1.51027	2.60659e-05	0.000202653	CTD-2195M15.1
1.5099	1.05235e-08	2.10621e-07	FAM198A
1.50802	5.08685e-09	1.09708e-07	P2RY6
1.50536	1.27138e-24	1.29605e-21	GINS3
1.50312	0.00047481	0.00249496	PCSK1N
1.50186	0.00388673	0.0144921	THY1
-1.51045	0.00315503	0.0121833	FGF22
-1.5115	3.28062e-05	0.000247479	SPHK1
-1.51212	3.01293e-06	3.10869e-05	C15orf62
-1.52091	0.00297304	0.0116016	PRSS16
-1.52404	1.61857e-19	4.85286e-17	MKNK2
-1.52743	1.58625e-10	4.60253e-09	BEST1
-1.52944	1.51267e-05	0.000125913	ANGPTL4
-1.52961	0.000466257	0.00245846	CTD-2161E19.1
-1.53411	4.73582e-06	4.60073e-05	LMX1B
-1.53591	2.09301e-11	7.51271e-10	GPM6B
-1.5369	2.93087e-09	6.68894e-08	SLC43A2
-1.53951	0.000424175	0.00227342	PGCP1
-1.5446	3.14536e-17	4.71526e-15	MTHFD2
-1.54602	3.82119e-15	3.35803e-13	GBP2
-1.54884	3.99657e-08	7.0159e-07	GALNT15
-1.55087	0.00140891	0.00623009	TC2N
-1.55356	2.87298e-09	6.57645e-08	MYZAP
-1.55519	7.84661e-08	1.2643e-06	FAIM3
-1.55745	1.42981e-05	0.000119891	RPS27P29
-1.55797	0.00147353	0.00646349	DLGAP2
-1.55987	0.00052365	0.00271061	KCNQ3
-1.56262	0.000804747	0.00390523	SLC6A15
-1.56451	5.46332e-08	9.1701e-07	GBP1P1
-1.56606	5.04457e-16	5.79974e-14	EFNA1
-1.56716	0.000569675	0.00291627	IRF4
-1.5733	1.12583e-07	1.72842e-06	IZUMO4
-1.57902	3.12965e-15	2.82142e-13	ELL2
-1.58313	1.97057e-05	0.000158924	NOX4
-1.58501	0.00421751	0.0155211	MTND2P28
-1.59346	4.44543e-12	1.86233e-10	KCND3
-1.59489	9.43737e-05	0.000623724	HOXD11
-1.60257	0.0146696	0.0433287	CXCL8
-1.60258	4.66689e-06	4.53953e-05	STEAP4
-1.61422	0.000773182	0.00377723	RPL12P38
-1.61599	6.09751e-11	1.94649e-09	CASP4
-1.61793	1.05716e-07	1.63614e-06	BEX2
-1.61851	3.23263e-14	2.29908e-12	RARRES3
-1.61888	1.47332e-15	1.42585e-13	PIM3
-1.6247	6.37314e-05	0.000442761	GATA6
-1.62851	8.21443e-05	0.000553334	HIF3A
-1.63027	2.00128e-09	4.70794e-08	IRF1
-1.63155	0.000297868	0.00167637	MYOC
-1.63897	0.00173165	0.00738392	LIF
-1.64273	3.7574e-14	2.61156e-12	SDC4
-1.64795	1.49553e-05	0.000124758	SLC14A2
-1.64897	2.2355e-08	4.14615e-07	NAMPT
-1.64975	4.47206e-07	5.83965e-06	CSDC2
-1.65038	7.59542e-11	2.36541e-09	IGFLR1
-1.65393	6.96165e-13	3.64557e-11	MAFF
-1.65711	4.09015e-11	1.35962e-09	KCNK15
-1.66519	0.00195386	0.00815851	LAMC2
-1.66747	6.52871e-14	4.19456e-12	ZC3H12A
-1.67014	1.23001e-05	0.000105485	FOSL1
-1.67308	0.00294494	0.0115169	IER3
-1.67613	8.81986e-06	7.89303e-05	DIO3
-1.67737	0.0164286	0.0474338	C4B_2
-1.67857	1.30186e-12	6.29958e-11	SOX13
-1.68227	2.80951e-08	5.07205e-07	ETV7
-1.68438	0.00372773	0.0140105	SLC6A20
-1.69	5.20181e-14	3.504e-12	DCXR
-1.70947	0.0133032	0.0400826	LGR5
-1.71075	0.00259753	0.0103139	BMP3
-1.71241	4.33229e-06	4.25466e-05	PDZK1IP1
-1.71619	1.22988e-07	1.86939e-06	LMNB1
-1.7224	0.000503344	0.00261879	PTPRCAP
-1.72505	1.1028e-12	5.47499e-11	ZFP36
-1.7272	0.000105232	0.000687356	VSX1
-1.73306	1.56586e-09	3.7647e-08	ALDH1L1
-1.7411	2.63409e-05	0.000204456	HSPD1P11
-1.75878	1.41803e-14	1.10066e-12	HSD17B14
-1.75899	3.54062e-07	4.76581e-06	SH3GL3
-1.76431	0.000860143	0.00412044	LRRC70
-1.76617	6.53963e-12	2.61774e-10	PIM1
-1.77438	1.3866e-05	0.000117012	MT1JP
-1.77954	4.13153e-10	1.1142e-08	MT1A
-1.78062	4.93038e-22	2.79224e-19	KLF9
-1.79005	5.83603e-08	9.69987e-07	TMEM171
-1.80231	4.28794e-21	1.87334e-18	CEBPD
-1.80255	0.00348048	0.0132421	HIST2H4A
-1.80581	1.95143e-08	3.67932e-07	ATF3
-1.80917	1.18095e-23	1.06223e-20	ITPKC
-1.81002	5.3524e-19	1.48806e-16	PHC2
-1.81736	3.6243e-16	4.36372e-14	TOB1
-1.82053	1.60572e-19	4.85286e-17	EIF4EBP3
-1.82179	2.65383e-07	3.75507e-06	ENDOU
-1.83642	0.000121723	0.000774113	TDGF1
-1.84594	6.70148e-05	0.000463466	LBP
-1.85421	1.33696e-07	2.01215e-06	TNFRSF1B
-1.87307	1.52974e-10	4.44702e-09	CTB-50E14.5
-1.88593	4.68356e-05	0.000338452	TMPRSS4
-1.89925	0.00030583	0.00171108	DUSP2
-1.90432	3.19501e-07	4.36985e-06	GALNT9
-1.90774	2.64582e-05	0.000205054	UBE2Q2P6
-1.91822	1.98544e-16	2.59482e-14	GPR162
-1.9217	3.12989e-25	3.41851e-22	ZFAND5
-1.93321	0.00507224	0.0180371	RP11-212D19.4
-1.9343	0.00459572	0.0166722	LIN7A
-1.93858	6.62697e-07	8.31279e-06	RPL23AP1
-1.94402	1.27461e-06	1.47206e-05	SRCIN1
-1.94556	2.10397e-17	3.38651e-15	KLF15
-1.95105	0.000226881	0.00132363	PCDH17
-1.98135	2.78456e-07	3.89438e-06	C3
-1.98882	1.05279e-09	2.58814e-08	ACADL
-2.02251	0.000800085	0.00388754	MMP7
-2.02589	4.80627e-13	2.65316e-11	CDKN1A
-2.03828	1.4137e-05	0.000118774	FAM65B
-2.06669	9.47446e-09	1.92141e-07	GPR3
-2.06788	8.86363e-13	4.5329e-11	BTG2
-2.06823	8.18104e-07	9.98374e-06	ANGPTL7
-2.07744	1.17069e-15	1.19834e-13	ATOH8
-2.08355	0.000125188	0.000792322	PLIN4
-2.10809	2.66627e-05	0.00020643	PRLR
-2.10903	2.4678e-11	8.69472e-10	CHI3L1
-2.11072	4.60968e-06	4.49246e-05	GNMT
-2.16178	0.000321759	0.0017891	RP5-857K21.11
-2.16844	2.72883e-14	1.98698e-12	SCNN1A
-2.16898	3.43576e-18	7.09948e-16	CISH
-2.19261	2.50659e-13	1.45735e-11	CHAC2
-2.198	1.32234e-12	6.37853e-11	TMOD1
-2.2158	1.52944e-17	2.56997e-15	HIST1H1C
-2.22914	0.00435825	0.0159622	MMP1
-2.23396	6.55577e-11	2.06264e-09	HSD11B1
-2.2597	6.31549e-10	1.63401e-08	HMOX1
-2.32316	7.2164e-32	1.7193e-28	GADD45A
-2.32991	0.000930668	0.00440856	RBP7
-2.33741	3.96779e-15	3.42777e-13	SLC6A16
-2.36164	2.20301e-09	5.1351e-08	TNFRSF6B
-2.41845	0.00461351	0.0167208	S100A8
-2.42643	0.00428366	0.0157229	RPL21P119
-2.4323	2.06661e-34	1.05335e-30	TXNIP
-2.43724	8.14876e-14	5.08583e-12	G0S2
-2.44935	2.76184e-07	3.87443e-06	CLDN5
-2.45858	1.68528e-10	4.84391e-09	HPN
-2.46199	2.41957e-07	3.46096e-06	PLIN5
-2.46966	5.042e-14	3.41138e-12	GPX3
-2.48352	1.61423e-21	7.25976e-19	MT1X
-2.51014	1.29372e-15	1.28456e-13	ADM
-2.52823	2.00423e-23	1.61298e-20	GLUL
-2.53161	9.68656e-07	1.16262e-05	MT1H
-2.53313	1.224e-16	1.70147e-14	HILPDA
-2.55211	0.00115669	0.0053146	S100A9
-2.55257	1.56803e-14	1.18697e-12	SOD2
-2.57308	2.72601e-07	3.83825e-06	ADAMTS4
-2.58248	1.6723e-12	7.86805e-11	ELF3
-2.59057	0.00114655	0.00527435	FABP4
-2.61076	3.59876e-15	3.19257e-13	CH507-42P11.8
-2.63055	2.28108e-11	8.14586e-10	MAOA
-2.65836	1.35758e-10	4.00749e-09	MYBPH
-2.68033	1.01857e-12	5.08988e-11	GDF15
-2.69573	1.01298e-21	4.84048e-19	C10orf10
-2.70446	0.0165482	0.0477251	RPL21P75
-2.72532	2.67847e-12	1.19756e-10	MMP3
-2.74137	1.51097e-10	4.40081e-09	KIT
-2.75401	8.86846e-11	2.73955e-09	LCN2
-2.78385	7.20076e-18	1.32659e-15	MT2A
-2.81856	1.35239e-14	1.05507e-12	APOD
-2.81929	5.45355e-09	1.16957e-07	WDR86
-2.83793	5.44772e-06	5.21284e-05	STC1
-2.87631	1.18337e-15	1.19834e-13	PDK4
-2.90934	1.32578e-07	1.99926e-06	ACPP
-2.9242	6.47471e-26	7.61576e-23	GADD45B
-2.9245	3.78753e-11	1.26452e-09	MT1G
-2.96065	5.28243e-15	4.43811e-13	RND1
-2.96944	3.5715e-11	1.20556e-09	PCSK1
-3.00323	1.75015e-18	3.9429e-16	MT1E
-3.00522	1.04842e-21	4.85798e-19	MT1M
-3.13918	9.86031e-08	1.54008e-06	TMEM92
-3.51582	2.54947e-35	1.9492e-31	DDIT4
-3.54721	5.57741e-05	0.000394834	FCN1
-3.91057	2.20056e-12	1.01047e-10	AZGP1

## Sheet: Info
DE genes for each of the datasets: FDR <= 0.05, log2(FC) = |1.5| for Dataset1 and Dataset3; log2(FC) = |0.8| for Dataset2.
Genes have been sorted by decreasing Log2(FC) value
Dataset1: UP = 156, DW = 79;
Dataset2: UP = 190, DW = 28;
Dataset3: UP = 272, DW = 170.
