# Supplementary material for: Identification of therapeutic targets in osteoarthritis by combining heterogeneous transcriptional datasets, drug-induced expression profiles, and known drug-target interactions
Source: J Transl Med. 2024 Mar 15;22:281. doi: 10.1186/s12967-024-05006-z (PMC10941480; doi:10.1186/s12967-024-05006-z)
Supplement: Supplementary file 3 — Additional file 3. The consensus signature of 44 genes. [file 12967_2024_5006_MOESM3_ESM.xlsx]

## Sheet: UP consensus genes
combined_pv_adj(FDR)	median_logFC	hgnc_symbol	pv_combined
7.98969e-78	1.68572	TSPAN2	6.06935e-82
9.05671e-76	1.82989	COL1A1	1.37598e-79
2.74993e-69	1.92283	TGFBI	6.26693e-73
1.16846e-53	1.79239	CRLF1	4.43807e-57
1.00546e-52	2.09636	ASPN	4.58275e-56
8.21465e-51	3.04011	TNFSF11	4.36817e-54
1.92851e-46	1.52109	GAS1	1.46498e-49
1.10982e-42	1.58483	LOXL3	9.27381e-46
1.59913e-41	1.63437	CXCL14	1.57921e-44
2.09595e-37	1.84622	ADAMTS6	2.38828e-40
7.43257e-36	1.52307	SMOC1	9.59843e-39
8.77115e-36	1.85242	DYSF	1.19934e-38
5.43716e-35	1.68791	GFRA2	8.26065e-38
1.38362e-33	1.58215	ADAMTS2	2.31234e-36
3.36537e-31	1.77716	THBS3	7.92514e-34
5.57013e-31	2.07844	MAMDC2	1.35403e-33
1.32285e-30	1.51391	COL15A1	3.31618e-33
1.5076e-29	1.59238	KCNN4	4.00835e-32
9.02405e-27	1.94427	OGN	3.42755e-29
6.33651e-25	1.75791	SLC2A12	2.83997e-27
1.86041e-24	2.87163	DNER	8.7622e-27
4.75333e-23	1.62561	ACKR2	2.67203e-25
1.66924e-22	1.91777	TNC	1.00174e-24
5.30958e-22	1.70909	HTRA1	3.34773e-24
1.80341e-17	1.65612	TNNT3	1.98644e-19
1.44611e-15	1.61364	SEMA3D	1.87849e-17
2.37611e-15	2.3119	SYT8	3.15876e-17
5.96935e-15	2.1602	AQP1	8.29832e-17
4.01338e-13	2.01463	TPPP3	7.77431e-15
1.44454e-12	1.94521	GALNT16	3.1227e-14
2.36053e-12	1.87188	TREM1	5.4333e-14
2.2846e-11	1.50186	THY1	6.26919e-13
5.7329e-11	1.83778	TMEM59L	1.71151e-12
7.37524e-11	1.75513	COL3A1	2.25224e-12
1.03497e-10	1.51968	SOX11	3.25356e-12
2.24377e-10	1.54321	TNNI2	7.77239e-12
5.98963e-10	1.7047	S100A4	2.1931e-11
7.35341e-08	1.51516	CRABP2	4.19789e-09
2.0845e-07	2.20884	R3HDML	1.30796e-08

## Sheet: DOWN consensus genes
combined_pv_adj(FDR)	median_logFC	hgnc_symbol	pv_combined
1.83096e-35	-1.60258	STEAP4	2.64268e-38
1.3377e-31	-2.19497	APOD	2.94691e-34
3.54225e-26	-1.63155	MYOC	1.42616e-28
9.29513e-23	-2.19261	CHAC2	5.36638e-25
1.21377e-18	-1.59177	BEX2	1.12488e-20

## Sheet: Info
Genes have been sorted for decreasing FDR combined p-Values
Sheet1: UP-genes, over expressed consensus genes in OA, 39
Sheet2: DOWN-genes, under expressed consensus genes in OA, 5
